# Supplementary material for: Uncovering Hidden Transmission: Active Surveillance Reveals Cryptic Circulation of Yellow Fever Virus in Urban Marmosets in Belo Horizonte, Brazil, 2024
Source: Pathogens. 2025 Sep 1;14(9):866. doi: 10.3390/pathogens14090866 (PMC12472655; doi:10.3390/pathogens14090866)
Supplement: Supplementary file 1 [file pathogens-14-00866-s001.zip]

Archive with 1 entries (1 files):
- pathogens-3801880-supplementary.pdf
